# Supplementary material for: Treatment of femoral shaft fractures with monoaxial external fixation in polytrauma patients
Source: F1000Res. 2017 Aug 7;6:1333. [Version 1] doi: 10.12688/f1000research.11893.1 (PMC5580418; doi:10.12688/f1000research.11893.1)
Supplement: Data and details of the 83 patients that underwent treatment for femoral shaft fractures, used as a basis for the findings in this study [file f1000research-6-12851-s0000.tgz]

Archive with 1 entries (1 files):
- 5a2cc099-f3f2-40ec-a08e-0281d68c1eca_Data_f1000_research_13_giu_2016.xlsx
