# Supplementary material for: Treatment of femoral shaft fractures with monoaxial external fixation in polytrauma patients
Source: F1000Res. 2017 Aug 7;6:1333. [Version 1] doi: 10.12688/f1000research.11893.1 (PMC5580418; doi:10.12688/f1000research.11893.1)
Supplement: Data and details of the 83 patients that underwent treatment for femoral shaft fractures, used as a basis for the findings in this study [file f1000research-6-12851-s0000.tgz › 5a2cc099-f3f2-40ec-a08e-0281d68c1eca_Data_f1000_research_13_giu_2016.xlsx]

## Sheet: Foglio1
	MED	DS	MIN	MAX						Fiss 1	Fiss 2	Fiss 3	Fiss 4	Fiss 5	Fiss 6	Fiss 7	Fiss 8	Fiss 9	Fiss 10	Fiss 11	Fiss 12	Fiss 13	Fiss 14	Fiss 15	Fiss 16	Fiss 17	Fiss 18	Fiss 19	Fiss 20	Fiss 21	Fiss 22	Fiss 23	Fiss 24	Fiss 25	Fiss 26	Fiss 27	Fiss 28	Fiss 29	Fiss 30	Fiss 31	Fiss 32	Fiss 33	Fiss 34	Fiss 35	Fiss 36	Fiss 37	Fiss 38	Fiss 39	Fiss 40
N	Patients	83		Fratt.	87
Fracture date										2007-02-22	2011-09-28	2009-06-26	2015-07-02	2006-05-06		2007-05-24	2008-06-21	2006-02-26	2014-09-22	2006-09-25	2010-02-12	2006-01-17	2010-08-20	2006-05-28	2014-04-04	2012-01-03	2007-04-06	2012-02-26	2009-10-08	2009-07-02	2013-02-12	2010-07-07	2008-04-28	2007-07-25	2010-03-20	2007-12-05	2015-05-11	2012-01-21	2011-07-16	2009-07-01	2015-08-03	2006-02-22		2008-06-02	2009-08-06	2009-08-10	2009-06-28	2009-05-15	2009-05-15
Surgical date										2007-02-28	2011-10-03	2009-06-26	2015-07-02	2006-05-06		2007-05-24	2008-06-21	2006-02-26	2014-09-22	2006-09-25	2010-02-12	2006-01-17	2010-08-20	2006-05-31	2014-04-04	2012-01-03	2007-04-11	2012-02-27	2009-10-08	2009-07-02	2013-02-12	2010-07-08	2008-05-19	2007-07-25	2010-03-20	2007-12-06	2015-05-11	2012-01-21	2011-07-16	2009-07-09	2015-08-03	2006-02-22		2008-06-03	2009-08-06	2009-08-11	2009-06-28	2009-05-18	2009-05-15
Side	dx	37	%	42.5287	sx	50	57.4713	%		DX	SX	SX	DX	SX	DX	DX	SX	DX	DX	SX	SX	SX	SX	DX	SX	DX	DX	SX	SX	DX	DX	SX	SX	SX	SX	SX	DX	DX	DX	DX	SX	SX	DX	DX	DX	SX	DX	DX	SX
Gender	m	66	%	79.5181	f	17	20.4819	%		F	M	M	M	F		M	M	M	M	M	M	M	M	M	F	F	M	F	F	M	F	M	M	M	F	M	M	M	M	F	M	M	M	M	M	M	M	M	M
Age	31.4253	15.1869	14	87						31	18	22	16	21	21	41	52	56	61	39	21	17	42	15	23	41	14	20	41	37	21	25	33	16	71	30	15	33	27	19	57	23	16	33	39	21	23	15	25
Mechanism of Injury										Politrauma	Politrauma	Politrauma	Politrauma	Politrauma		Politrauma	Politrauma		Politrauma	Politrauma	Politrauma	Politrauma	Politrauma		Politrauma	Politrauma	Politrauma	Politrauma	Politrauma		Politrauma	Politrauma	Politrauma	Politrauma	Politrauma	Politrauma	Politrauma	Politrauma	Politrauma	Politrauma	Politrauma	Politrauma	Politrauma	Politrauma	Politrauma	Politrauma	Politrauma		Politrauma
Localization	Prox	%	Med	%	Dist	%
	14	16.092	57	65.5172	16	18.3908				Distale	Medio	Prossimale	Prossimale	Medio	Medio	Medio	Medio	Distale	Distale	Medio	Medio	Distale	Distale	Prossimale	Medio	Medio	Medio	Medio	Prossimale	Medio	Medio	Prossimale	Medio	Medio	Distale	Medio	Medio	Medio	Prossimale	Medio	Medio	Prossimale	Prossimale	Medio	Medio	Distale	Prossimale	Prossimale	Distale
AO Classification (32..)	A1	A2	A3	B1	B2	B3	C1	C2	C3
	4	13	21	7	11	12	3	3	13	32-C3	32-B3	32-B3	32-A3	32-A3	32-A3	32-A2	32-C3	32-A2	32-A3	32-C1	32-B3	32-B3	32-C3	32-B2	32-C1	32-C3	32-B1	32-B3	32-C2	32-B3	32-A3	32-B1	32-A2	32-A2	32-A1	32-C3	32-A1	32-A3	32-A2	32-B2	32-B1	32-A2	32-A3	32-A3	32-C2	32-A3	32-A1	32-B2	32-A3
%	4.5977	14.9425	24.1379	8.04598	12.6437	13.7931	3.44828	3.44828	14.9425
Gustilo-Anderson Classification	Closed	Open	GI	GII	GIIIa	GIIIb	GIIIc
	73	14	6	4	1	2	1			Closed	GIIIb	Closed	Closed	Closed	Closed	Closed	GII	Closed	GI	GI	Closed	Closed	Closed	Closed	Closed	GI	Closed	Closed	Closed	Closed	Closed	Closed	Closed	Closed	Closed	Closed	Closed	GII	Closed	GII	Closed	Closed	Closed	Closed	Closed	GI	Closed	Closed	Closed
%	83.908	16.092	42.8571	28.5714	7.14286	14.2857	7.14286
Bone loss		9	10.3448	%							x						x																							x
TRATTAMENTO																																											Rid. E Sint.
Mean Follow-up	61.069	21.8588	28	160						122	101	52	63	64	65	70	100	28	75	40	50	55	95	34	71	56	36	50	54	40	31	45	72	46	36	31	82	43	50	70	40	40	45	42	114	52	48	48	46
Traction		7	8.04598							x											x			x			x
Temporary external fixation		12	13.7931																											x			x							x			X					x
Type of external fixation										Orthofix FEA	Orthofix FEA+ide	Orthofix FEA	Orthofix FEA	Orthofix FEA	Orthofix FEA	Orthofix	Orthofix	Orthofix FEA	Orthofix FEA doppio corpo	Orthofix FEA	Orthofix	Orthofix	Orthofix FEA doppio corpo	Orthofix	Orthofix FEA	Orthofix FEA (Resettaggio)	Orthofix FEA	Orthofix FEA	Prima Orthofix FEA doppio corpo poi Reset. FEA con riallineamento	Orthofix	Orthofix FEA	Orthofix	Orthofix	Orthofix FEA	Orthofix FEA	Orthofix FEA	Orthofix FEA	Orthofix FEA	Orthofix FEA	Orthofix FEA	Orthofix FEA	Orthofix FEA	Orthofix	Orthofix	Orthofix	Orthofix FEA	Orthofix FEA	Orthofix FEA	Orthofix FEA
Time from trauma to definitive surgery (days)	6.8	4.53872	3	20		24h	68			6	5	Entro 24 h	Entro 24 h	Entro 24 h	Entro 24 h	Entro 24 h	Entro 24 h	Entro 24 h	Entro 24 h	Entro 24 h	Entro 24 h	Entro 24 h	Entro 24 h	3	Entro 24 h	Entro 24 h	5	Entro 24h	Entro 24 h	10	Entro 24 h	Entro 24 h	20	Entro 24 h	Entro 24 h	Entro 24 h	Entro 24 h, poi riallineamento dopo 15 giorni	Entro 24 h	Entro 24 h	10	Entro 24 h	Entro 24 h	11	Entro 24 h	Entro 24 h	Entro 24 h	Entro 24 h	3	Entro 24 h
Mean surgery duration (min)	55.3563	11.1282	35	80						40	55	40	60	45	45	50	55	45	70	80	50	55	60	55	80	65	55	60	60	55	55	70	70	60	80	40	40	75	65	65	45	45	52	54	60	40	35	50	45
Time before bearing (days)	25.8161	27.6605	0	120						30	60	30	6	15	15	15	20	5	90	25	40	15	70	10	60	7	10	40	60	15	0	15	15	20	60	40	40	5	80	10	30	7	25	7	15	90	0	0	90
Union time	23.5977	11.3716	13	102		N	87			18	21	16	15	13	16	19	22	19	22	20	22	19	22	18	46	28	22	20	28	26	14	18	18	20	20	20	20	20	19	36	24	22	23	24	38	20	18	24	20
Union time (12 to 30 weeks)	20.7975	3.59266	13	30		N	79			18	21	16	15	13	16	19	22	19	22	20	22	19	22	18		28	22	20	28	26	14	18	18	20	20	20	20	20	19		24	22	23	24		20	18	24	20
Union time (>30 sett)	51.25	21.9659	36	102		N	8																		46															36					38
Time of fixation removal (weeks)	33.9856	14.3299	20	120						20	55	22.5	24	25	25	25	35	25	36.5	32.5	30	27.5	30	26	60	41.5	30	35	46.25	30	25.5	26.5	32.5	28.5	28	25	55	30	32.5	55	35	30	35	38	80	30	25.5	32.5	30.5
Time of fixation removal (months)	6.79713	2.86598	4	24						4	11	4.5	4.8	5	5	5	7	5	7.3	6.5	6	5.5	6	5.2	12	8.3	6	7	9.25	6	5.1	5.3	6.5	5.7	5.6	5	11	6	6.5	11	7	6	7	7.6	16	6	5.1	6.5	6.1
ESITI
Infection		2	2.29885	%													x						x
Hip pain		0	0	%
Knee pain		1	1.14943	%							x
Loss of reduction		7	8.04598	%						x																x			x					x
Nonunion		8	9.1954	%																					x																				x
Malunion		5	5.74713	%																																				x
Re-fracture		2	2.29885	%							x, 12 mesi
Secondary surgery		15	17.2414	%							si, FEA per 6 mesi + MSC						Circolare						Circolare		si, MSC												Si, riposizzionamento FE per dolore				Judet 7m				Si, cruenta focolai di pseudoartrosi e FE Circolare.
External fixation reset		7	8.04598	%						Reset FEA																si, reset FE 30/05			Si, resett in data 30/11/09					Si, Reset FE 17/01/2008
Schanz screw breakage		1	1.14943	%
Screw mobilization		2	2.29885	%						x																			x
																																																Rid.
																			.
[truncated: 48 more columns]
